# Supplementary material for: Morphological-anatomical and chemical features of Copernicia alba fruits and seeds, a palm from Brazilian Pantanal
Source: PLoS One. 2023 Mar 10;18(3):e0282775. doi: 10.1371/journal.pone.0282775 (PMC10004538; doi:10.1371/journal.pone.0282775)
Supplement: S1 Table — In bold, the strongest correlation values between the variables that contributed most to the formation of the axis. (XLSX) [file pone.0282775.s001.xlsx]

## Sheet: Plan1
		S1 Table. Correlations between the 14 morphometric and mass variables of Copernicia alba phenotypes with two ordering axes produced by Principal Component Analysis. In bold, the strongest correlation values between the variables that contributed most to the formation of the axis.
			PC1	PC2
		Fruit diameter	0.252	-0.250
		Epicarp thickness	-0.247	0.276
		Mesocarp thickness	-0.150	0.501
		Endocarp thickness	-0.268	0.336
		Endosperm diameter	0.271	-0.178
		Endosperm length	0.029	0.334
		Fresh mass epicarp	0.317	0.246
		Fresh mass mesocarp	0.299	0.265
		Fresh mass endocarp	0.279	0.261
		Fresh mass endosperm	0.328	-0.037
		Dry mass epicarp	0.333	0.167
		Dry mass mesocarp	0.319	0.165
		Dry mass endocarp	0.120	0.302
		Dry mass endosperm	0.324	-0.085
		Standard deviation	2564	1396
		Proportion of variance	0.469	0.139
		Cumulative proportion	0.469	0.609
